# Supplementary material for: Effects of Novel Mutations in the LEPR Gene on Litter Size in Gobi Short Tail Sheep and Sonid Sheep
Source: Vet Sci. 2025 Sep 6;12(9):868. doi: 10.3390/vetsci12090868 (PMC12474046; doi:10.3390/vetsci12090868)
Supplement: Supplementary file 1 [file vetsci-12-00868-s001.zip]

Archive with 7 entries (7 files):
- Figure S1. The direct sequencing results of each variant in the LEPR gene. .pdf
- Table S1. PCR primers used for sequencing of LEPR.pdf
- Table S2. MassARRAY primers used for genotyping 15 variants in LEPR gene.pdf
- Table S3. Linkage disequilibrium as measured using D' and r2 among variants in Gobi short tail sheep.pdf
- Table S4. Linkage disequilibrium as measured using D' and r2 among variants in Sonid sheep.pdf
- Table S5. The effects of the seven LEPR variants on litter size in the Gobi short tail sheep.pdf
- Table S6. The effects of the seven LEPR variants on litter size in the Sonid sheep.pdf
